# Supplementary material for: Synergistic effects of the components of global change: Increased vegetation dynamics in open, forest-steppe grasslands driven by wildfires and year-to-year precipitation differences
Source: PLoS One. 2017 Nov 17;12(11):e0188260. doi: 10.1371/journal.pone.0188260 (PMC5693438; doi:10.1371/journal.pone.0188260)
Supplement: S2 Dataset — Fülöpháza data were used for Orgovány site, 6 km from the meteorological station. (XLSX) [file pone.0188260.s003.xlsx]

## Sheet: Seasonal precipitation
April to September precipitation data from Bugac and Fülöpháza meteorological stations.
The Fülöpháza data were used for Orgovány site.
year	Bugac	Orgovány
1997	317.1
1998	402.5
1999	435.7
2000	186.3
2001	374.5
2002	289.1	306.2
2003	264.4	152
2004	419.2	406.4
2005	421	437.2
2006	328.2	332.2
2007	250.2	300.8
2008	351.2	370.6
2009	160.6	221.2
2010	610.8	685.4
2011	294.9	256.6
2012		223.6
2013		269.8
